# Supplementary material for: Electronic Cigarette Usage Patterns and Perceptions in Adult Australians
Source: Toxics. 2023 Mar 21;11(3):290. doi: 10.3390/toxics11030290 (PMC10056955; doi:10.3390/toxics11030290)
Supplement: Supplementary file 1 [file toxics-11-00290-s001.zip]

Archive with 2 entries (2 files):
- Supp Table 1.pdf
- Supplementary Methods.pdf
